# Supplementary material for: IL-21 signaling promotes the establishment of KSHV infection in human tonsil lymphocytes by increasing differentiation and targeting of plasma cells
Source: Front Immunol. 2022 Dec 7;13:1010274. doi: 10.3389/fimmu.2022.1010274 (PMC9769966; doi:10.3389/fimmu.2022.1010274)
Supplement: Supplementary Table 1 — Count data from flow cytometry for the IL-21 supplementation dataset ( Figure 1 ). [file Table_1.xlsx]

## Sheet: Sheet1
		SAMPLE	ND77	ND77	ND77	ND77	ND78	ND78	ND78	ND78	ND22	ND22	ND22	ND22	ND79	ND79	ND79	ND79	ND59	ND59	ND59	ND59	ND75	ND75	ND75	ND75	ND76	ND76	ND76	ND76	ND68	ND68	ND68	ND68	ND83	ND83	ND83	ND83	ND74	ND74	ND74	ND74	ND72	ND72	ND72	ND72	ND63	ND63	ND63
		CONDITION	MOCK	MOCK	KSHV	KSHV	MOCK	MOCK	KSHV	KSHV	MOCK	MOCK	KSHV	KSHV	MOCK	MOCK	KSHV	KSHV	MOCK	MOCK	KSHV	KSHV	MOCK	MOCK	KSHV	KSHV	MOCK	MOCK	KSHV	KSHV	MOCK	MOCK	KSHV	KSHV	MOCK	MOCK	KSHV	KSHV	MOCK	MOCK	KSHV	KSHV	MOCK	MOCK	KSHV	KSHV	MOCK	MOCK	KSHV
Population	Gating Definition	TREATMENT	IL-21	Ctrl	IL-21	Ctrl	IL-21	Ctrl	IL-21	Ctrl	IL-21	Ctrl	IL-21	Ctrl	IL-21	Ctrl	IL-21	Ctrl	IL-21	Ctrl	IL-21	Ctrl	IL-21	Ctrl	IL-21	Ctrl	IL-21	Ctrl	IL-21	Ctrl	IL-21	Ctrl	IL-21	Ctrl	IL-21	Ctrl	IL-21	Ctrl	IL-21	Ctrl	IL-21	Ctrl	IL-21	Ctrl	IL-21	Ctrl	IL-21	Ctrl	IL-21
Viable CD19+	Lymphocytes/Single Cells/ViableB | Count		6837	8583	5186	6563	20840	20316	15188	23122	4008	5160	5394	2587	1399	1474	756	1676	4812	2631	3765	2091	2104	3348	1867	2620	2106	1679	1759	2956	1877	2585	1424	1335	2554	4466	4276	3661	2264	1089	1644	578	2056	3101	2168	1744	5177	6017	10245
CD19+ CD20-	Lymphocytes/Single Cells/ViableB/19posB | Count		305	399	133	329	358	983	301	698	240	644	400	158	31	62	22	72	82	131	56	55	48	179	6	80	105	77	70	99	93	128	30	69	87	205	89	78	67	51	72	29	89	155	94	63	12	43	22
CD20- plasma cells	Lymphocytes/Single Cells/ViableB/19posB/PC | Count		3	8	0	5	4	10	5	19	1	15	4	2	1	0	0	1	3	2	12	2	3	17	0	3	1	0	3	1	1	5	0	0	6	7	3	5	0	0	3	2	10	17	14	8	856	2563	1793
CD19+ CD20+	Lymphocytes/Single Cells/ViableB/DPS | Count		6511	8138	5033	6172	20482	19333	14887	22424	3723	4443	4952	2405	1368	1412	734	1603	4725	2486	3705	2030	2058	3183	1861	2551	1987	1590	1687	2846	1783	2456	1393	1266	2452	4245	4173	3574	2193	1031	1567	548	1959	2941	2072	1679	135	92	410
CD20+ plasma cells	Lymphocytes/Single Cells/ViableB/DPS/PC | Count		219	144	291	262	350	220	349	546	24	38	51	40	20	17	18	12	406	151	532	165	211	240	362	290	225	126	153	153	101	77	105	23	207	170	316	234	37	17	25	8	267	292	286	211	4263	3320	8325
GFP+	Lymphocytes/Single Cells/ViableB/GFP | Count		42	42	55	109	99	99	137	244	17	15	89	30	4	7	10	16	26	13	123	57	13	17	74	70	11	8	65	82	42	13	40	33	7	22	108	125	10	5	116	20	10	15	57	49	132	169	435
plasma cells	Lymphocytes/Single Cells/ViableB/PC | Count		223	152	291	269	497	230	488	772	25	53	55	42	21	17	18	13	410	154	544	167	214	256	362	292	227	126	156	154	103	83	105	23	104	33	175	136	50	23	35	12	37	15	41	30	148	138	436
Naïve	Lymphocytes/Single Cells/ViableB/PC-/CD38low/Q1: Comp-BV 750-A- , Comp-BUV396-A+ | Count		1856	2837	1179	1456	4955	6468	2820	5336	475	828	567	165	110	157	47	176	1710	1270	1254	838	1002	1954	715	1427	518	398	506	1272	394	1045	224	360	1141	1565	1840	1499	520	253	400	133	717	1303	775	544	1103	1254	1944
MZ-like	Lymphocytes/Single Cells/ViableB/PC-/CD38low/Q2: Comp-BV 750-A+ , Comp-BUV396-A+ | Count		224	323	93	203	258	579	168	397	120	318	191	58	8	17	5	16	347	177	329	76	77	137	96	141	18	15	15	37	36	84	21	27	434	148	566	515	120	69	112	24	149	309	160	148	59	108	94
Memory	Lymphocytes/Single Cells/ViableB/PC-/CD38low/Q3: Comp-BV 750-A+ , Comp-BUV396-A- | Count		206	278	79	188	555	532	447	703	91	177	190	88	40	80	47	70	1353	568	624	84	478	564	237	407	47	37	23	68	25	45	25	17	367	556	554	499	166	151	170	56	287	271	345	246	664	786	553
Double Neg	Lymphocytes/Single Cells/ViableB/PC-/CD38low/Q4: Comp-BV 750-A- , Comp-BUV396-A- | Count		299	441	308	409	1328	1142	920	1193	122	160	184	90	49	112	50	116	239	174	152	347	149	185	140	107	368	336	357	646	223	101	83	99	144	1154	253	274	98	56	102	26	105	103	154	82	531	983	951
Germinal Center	Lymphocytes/Single Cells/ViableB/PC-/GC | Count		269	341	198	284	1487	1018	1408	1480	201	222	288	184	98	184	99	165	128	54	103	245	39	35	53	27	332	287	213	240	132	34	75	60	91	799	205	171	239	145	274	72	210	181	207	203	372	554	850
Plasmablast	Lymphocytes/Single Cells/ViableB/PC-/PB | Count		59	39	124	90	684	311	839	790	201	261	319	350	150	93	85	104	12	5	4	29	3	3	4	1	39	37	14	7	74	27	100	91	23	70	79	39	5	4	8	3	2	2	2	5	132	148	586
Transitional	Lymphocytes/Single Cells/ViableB/PC-/Trans | Count		3539	3912	2778	3515	10574	9476	7756	11883	2691	3038	3501	1562	913	798	390	1000	531	199	697	293	122	180	240	190	547	425	447	503	860	1157	770	645	247	140	597	524	1012	365	515	238	510	861	446	460	2113	1995	4739
[truncated: 13 more columns]
